# Supplementary material for: Domino Nitro Reduction-Friedländer Heterocyclization for the Preparation of Quinolines
Source: Molecules. 2022 Jun 27;27(13):4123. doi: 10.3390/molecules27134123 (PMC9268355; doi:10.3390/molecules27134123)
Supplement: Supplementary file 1 [file molecules-27-04123-s001.zip]

Archive with 1 entries (1 files):
- molecules-1749638-supplementary.pdf
